# Supplementary material for: Mammalian cell display with automated oligo design and library assembly allows for rapid residue level conformational epitope mapping
Source: Commun Biol. 2024 Jul 3;7:805. doi: 10.1038/s42003-024-06508-8 (PMC11222437; doi:10.1038/s42003-024-06508-8)
Supplement: Supplementary file 4 — Supplementary data 1 [file 42003_2024_6508_MOESM4_ESM.csv]

AA position	new codon	original aa	new aa	name	final primer	with extension	against template	length	tm with mismatch calculation	hairpin tm	homodimer tm	tm without mismatch correction	percent GC	reverse complement name	reverse complement primer
2	GCT	N	A	RBD_N2A_tm62R	GAACGGACACAAGTTAGTGATAGCCGGTGCGGCC	/5Phos/GAACGGACACAAGTTAGTGATAGCCGGTGCGGCC	GGCCGCACCG<strong><font color="red">A</font></strong><strong><font color="red">A</font></strong>TATCACTAACTTGTGTCCGTTC	34	62.16	50.7	0.0	68.04	58.8	RBD_N2A_tm62F	GGCCGCACCGGCTATCACTAACTTGTGTCCGTTC
3	GCC	I	A	RBD_I3A_tm62R	TCGCCGAACGGACACAAGTTAGTGGCATTCGGTG	/5Phos/TCGCCGAACGGACACAAGTTAGTGGCATTCGGTG	CACCGAAT<strong><font color="red">A</font></strong><strong><font color="red">T</font></strong>CACTAACTTGTGTCCGTTCGGCGA	34	62.07	54.6	29.7	67.95	55.9	RBD_I3A_tm62F	CACCGAATGCCACTAACTTGTGTCCGTTCGGCGA
4	GCT	T	A	RBD_T4A_tm62R	AAACCTCGCCGAACGGACACAAGTTAGCGATATTC	/5Phos/AAACCTCGCCGAACGGACACAAGTTAGCGATATTC	GAATATC<strong><font color="red">A</font></strong>CTAACTTGTGTCCGTTCGGCGAGGTTT	35	62.09	43.8	14.9	64.94	48.6	RBD_T4A_tm62F	GAATATCGCTAACTTGTGTCCGTTCGGCGAGGTTT
5	GCC	N	A	RBD_N5A_tm62R	TAAAAACCTCGCCGAACGGACACAAGGCAGTGATATTCGG	/5Phos/TAAAAACCTCGCCGAACGGACACAAGGCAGTGATATTCGG	CCGAATATCACT<strong><font color="red">A</font></strong><strong><font color="red">A</font></strong>CTTGTGTCCGTTCGGCGAGGTTTTTA	40	62.81	44.5	25.2	67.81	50.0	RBD_N5A_tm62F	CCGAATATCACTGCCTTGTGTCCGTTCGGCGAGGTTTTTA
6	GCG	L	A	RBD_L6A_tm62R	TAAAAACCTCGCCGAACGGACACGCGTTAGTGATATTCGG	/5Phos/TAAAAACCTCGCCGAACGGACACGCGTTAGTGATATTCGG	CCGAATATCACTAAC<strong><font color="red">T</font></strong><strong><font color="red">T</font></strong>GTGTCCGTTCGGCGAGGTTTTTA	40	62.79	45.2	25.2	67.79	50.0	RBD_L6A_tm62F	CCGAATATCACTAACGCGTGTCCGTTCGGCGAGGTTTTTA
11	GCG	E	A	RBD_E11A_tm62R	GCATTAAAAACCGCGCCGAACGGACACAAGTTAG	/5Phos/GCATTAAAAACCGCGCCGAACGGACACAAGTTAG	CTAACTTGTGTCCGTTCGGCG<strong><font color="red">A</font></strong>GGTTTTTAATGC	34	62.39	50.5	14.9	65.33	50.0	RBD_E11A_tm62F	CTAACTTGTGTCCGTTCGGCGCGGTTTTTAATGC
14	GCT	N	A	RBD_N14A_tm62R	TACACGGAAGCAAACCTGGTCGCAGCAAAAACCTCG	/5Phos/TACACGGAAGCAAACCTGGTCGCAGCAAAAACCTCG	CGAGGTTTTT<strong><font color="red">A</font></strong><strong><font color="red">A</font></strong>TGCGACCAGGTTTGCTTCCGTGTA	36	62.43	29.6	16.0	67.99	52.8	RBD_N14A_tm62F	CGAGGTTTTTGCTGCGACCAGGTTTGCTTCCGTGTA
16	GCC	T	A	RBD_T16A_tm62R	ACACGGAAGCAAACCTGGCCGCATTAAAAACC	/5Phos/ACACGGAAGCAAACCTGGCCGCATTAAAAACC	GGTTTTTAATGCG<strong><font color="red">A</font></strong>CCAGGTTTGCTTCCGTGT	32	62.13	38.4	-8.2	65.26	50.0	RBD_T16A_tm62F	GGTTTTTAATGCGGCCAGGTTTGCTTCCGTGT
17	GCG	R	A	RBD_R17A_tm62R	TACACGGAAGCAAACGCGGTCGCATTAAAAACCTCGC	/5Phos/TACACGGAAGCAAACGCGGTCGCATTAAAAACCTCGC	GCGAGGTTTTTAATGCGACC<strong><font color="red">A</font></strong><strong><font color="red">G</font></strong>GTTTGCTTCCGTGTA	37	62.86	36.9	4.8	68.27	51.4	RBD_R17A_tm62F	GCGAGGTTTTTAATGCGACCGCGTTTGCTTCCGTGTA
25	GCC	N	A	RBD_N25A_tm62R	ACAATTGGAGATCCGTTTCCTGGCCCAGGCGTACA	/5Phos/ACAATTGGAGATCCGTTTCCTGGCCCAGGCGTACA	TGTACGCCTGG<strong><font color="red">A</font></strong><strong><font color="red">A</font></strong>CAGGAAACGGATCTCCAATTGT	35	62.4	39.8	20.7	68.11	54.3	RBD_N25A_tm62F	TGTACGCCTGGGCCAGGAAACGGATCTCCAATTGT
26	GCG	R	A	RBD_R26A_tm62R	ACACAATTGGAGATCCGTTTCGCGTTCCAGGCGTACA	/5Phos/ACACAATTGGAGATCCGTTTCGCGTTCCAGGCGTACA	TGTACGCCTGGAAC<strong><font color="red">A</font></strong><strong><font color="red">G</font></strong>GAAACGGATCTCCAATTGTGT	37	62.8	40.7	7.9	68.21	51.4	RBD_R26A_tm62F	TGTACGCCTGGAACGCGAAACGGATCTCCAATTGTGT
27	GCA	K	A	RBD_K27A_tm62R	AGTAATCGGCGACACAATTGGAGATCCGTGCCCTGTTC	/5Phos/AGTAATCGGCGACACAATTGGAGATCCGTGCCCTGTTC	GAACAGG<strong><font color="red">A</font></strong><strong><font color="red">A</font></strong>ACGGATCTCCAATTGTGTCGCCGATTACT	38	62.69	37.0	10.1	67.96	52.6	RBD_K27A_tm62F	GAACAGGGCACGGATCTCCAATTGTGTCGCCGATTACT
28	GCG	R	A	RBD_R28A_tm62R	AATTGGAGATCGCTTTCCTGTTCCAGGCGTACACGGAA	/5Phos/AATTGGAGATCGCTTTCCTGTTCCAGGCGTACACGGAA	TTCCGTGTACGCCTGGAACAGGAAA<strong><font color="red">C</font></strong><strong><font color="red">G</font></strong>GATCTCCAATT	38	62.34	45.3	1.7000000000000002	67.61	50.0	RBD_R28A_tm62F	TTCCGTGTACGCCTGGAACAGGAAAGCGATCTCCAATT
30	GCC	S	A	RBD_S30A_tm62R	ACACAATTGGCGATCCGTTTCCTGTTCCAGGC	/5Phos/ACACAATTGGCGATCCGTTTCCTGTTCCAGGC	GCCTGGAACAGGAAACGGATC<strong><font color="red">T</font></strong>CCAATTGTGT	32	62.76	37.9	7.9	65.89	53.1	RBD_S30A_tm62F	GCCTGGAACAGGAAACGGATCGCCAATTGTGT
31	GCT	N	A	RBD_N31A_tm62R	ATTATACAAGACGGAGTAATCGGCGACACAAGCGGAGATCCG	/5Phos/ATTATACAAGACGGAGTAATCGGCGACACAAGCGGAGATCCG	CGGATCTCC<strong><font color="red">A</font></strong><strong><font color="red">A</font></strong>TTGTGTCGCCGATTACTCCGTCTTGTATAAT	42	62.98	51.4	20.9	67.74	50.0	RBD_N31A_tm62F	CGGATCTCCGCTTGTGTCGCCGATTACTCCGTCTTGTATAAT
35	GCT	D	A	RBD_D35A_tm62R	TACAAGACGGAGTAAGCGGCGACACAATTGGAGATC	/5Phos/TACAAGACGGAGTAAGCGGCGACACAATTGGAGATC	GATCTCCAATTGTGTCGCCG<strong><font color="red">A</font></strong>TTACTCCGTCTTGTA	36	62.73	42.3	10.7	65.5	50.0	RBD_D35A_tm62F	GATCTCCAATTGTGTCGCCGCTTACTCCGTCTTGTA
37	GCC	S	A	RBD_S37A_tm62R	GCTGAAAGATGCTGAATTATACAAGACGGCGTAATCGGC	/5Phos/GCTGAAAGATGCTGAATTATACAAGACGGCGTAATCGGC	GCCGATTAC<strong><font color="red">T</font></strong>CCGTCTTGTATAATTCAGCATCTTTCAGC	39	62.49	45.0	11.1	65.05	46.2	RBD_S37A_tm62F	GCCGATTACGCCGTCTTGTATAATTCAGCATCTTTCAGC
38	GCC	V	A	RBD_V38A_tm62R	GATGCTGAATTATACAAGGCGGAGTAATCGGCGACAC	/5Phos/GATGCTGAATTATACAAGGCGGAGTAATCGGCGACAC	GTGTCGCCGATTACTCCG<strong><font color="red">T</font></strong>CTTGTATAATTCAGCATC	37	62.14	50.6	10.1	64.84	48.6	RBD_V38A_tm62F	GTGTCGCCGATTACTCCGCCTTGTATAATTCAGCATC
40	GCT	Y	A	RBD_Y40A_tm62R	GCTGAATTAGCCAAGACGGAGTAATCGGCGACACAATTGGAG	/5Phos/GCTGAATTAGCCAAGACGGAGTAATCGGCGACACAATTGGAG	CTCCAATTGTGTCGCCGATTACTCCGTCTTG<strong><font color="red">T</font></strong><strong><font color="red">A</font></strong>TAATTCAGC	42	62.9	39.8	20.4	67.67	50.0	RBD_Y40A_tm62F	CTCCAATTGTGTCGCCGATTACTCCGTCTTGGCTAATTCAGC
41	GCT	N	A	RBD_N41A_tm62R	GCTGAAAGATGCTGAAGCATACAAGACGGAGTAATCGGCGAC	/5Phos/GCTGAAAGATGCTGAAGCATACAAGACGGAGTAATCGGCGAC	GTCGCCGATTACTCCGTCTTGTAT<strong><font color="red">A</font></strong><strong><font color="red">A</font></strong>TTCAGCATCTTTCAGC	42	62.9	54.1	10.1	67.66	50.0	RBD_N41A_tm62F	GTCGCCGATTACTCCGTCTTGTATGCTTCAGCATCTTTCAGC
42	GCA	S	A	RBD_S42A_tm62R	CTGAAAGATGCTGCATTATACAAGACGGAGTAATCGGCGAC	/5Phos/CTGAAAGATGCTGCATTATACAAGACGGAGTAATCGGCGAC	GTCGCCGATTACTCCGTCTTGTATAAT<strong><font color="red">T</font></strong>CAGCATCTTTCAG	41	62.97	30.3	13.4	65.41	46.3	RBD_S42A_tm62F	GTCGCCGATTACTCCGTCTTGTATAATGCAGCATCTTTCAG
44	GCT	S	A	RBD_S44A_tm62R	GGAAACTCCGTAACATTTAAACGTGCTGAAAGCTGCTGAA	/5Phos/GGAAACTCCGTAACATTTAAACGTGCTGAAAGCTGCTGAA	TTCAGCA<strong><font color="red">T</font></strong>CTTTCAGCACGTTTAAATGTTACGGAGTTTCC	40	62.51	41.9	-2.2	65.01	42.5	RBD_S44A_tm62F	TTCAGCAGCTTTCAGCACGTTTAAATGTTACGGAGTTTCC
46	GCC	S	A	RBD_S46A_tm62R	GGGGGAAACTCCGTAACATTTAAACGTGGCGAAAGATGCTG	/5Phos/GGGGGAAACTCCGTAACATTTAAACGTGGCGAAAGATGCTG	CAGCATCTTTC<strong><font color="red">A</font></strong><strong><font color="red">G</font></strong>CACGTTTAAATGTTACGGAGTTTCCCCC	41	62.31	38.3	6.0	67.18	48.8	RBD_S46A_tm62F	CAGCATCTTTCGCCACGTTTAAATGTTACGGAGTTTCCCCC
47	GCG	T	A	RBD_T47A_tm62R	GTGGGGGAAACTCCGTAACATTTAAACGCGCTGAAAG	/5Phos/GTGGGGGAAACTCCGTAACATTTAAACGCGCTGAAAG	CTTTCAGC<strong><font color="red">A</font></strong>CGTTTAAATGTTACGGAGTTTCCCCCAC	37	62.89	57.7	3.4	65.6	48.6	RBD_T47A_tm62F	CTTTCAGCGCGTTTAAATGTTACGGAGTTTCCCCCAC
48	GCT	F	A	RBD_F48A_tm62R	GGGGAAACTCCGTAACATTTAGCCGTGCTGAAAGATGCTG	/5Phos/GGGGAAACTCCGTAACATTTAGCCGTGCTGAAAGATGCTG	CAGCATCTTTCAGCACG<strong><font color="red">T</font></strong><strong><font color="red">T</font></strong>TAAATGTTACGGAGTTTCCCC	40	62.09	29.9	5.2	67.09	50.0	RBD_F48A_tm62F	CAGCATCTTTCAGCACGGCTAAATGTTACGGAGTTTCCCC
49	GCA	K	A	RBD_K49A_tm62R	GGGGAAACTCCGTAACATGCAAACGTGCTGAAAGATGCTG	/5Phos/GGGGAAACTCCGTAACATGCAAACGTGCTGAAAGATGCTG	CAGCATCTTTCAGCACGTTT<strong><font color="red">A</font></strong><strong><font color="red">A</font></strong>ATGTTACGGAGTTTCCCC	40	62.61	39.2	8.8	67.61	50.0	RBD_K49A_tm62F	CAGCATCTTTCAGCACGTTTGCATGTTACGGAGTTTCCCC
51	GCC	Y	A	RBD_Y51A_tm62R	GGGGAAACTCCGGCACATTTAAACGTGCTGAAAGATGCTG	/5Phos/GGGGAAACTCCGGCACATTTAAACGTGCTGAAAGATGCTG	CAGCATCTTTCAGCACGTTTAAATGT<strong><font color="red">T</font></strong><strong><font color="red">A</font></strong>CGGAGTTTCCCC	40	62.64	53.4	31.0	67.64	50.0	RBD_Y51A_tm62F	CAGCATCTTTCAGCACGTTTAAATGTGCCGGAGTTTCCCC
54	GCC	S	A	RBD_S54A_tm62R	GCAAAGGTCATTCAATTTTGTGGGGGCAACTCCG	/5Phos/GCAAAGGTCATTCAATTTTGTGGGGGCAACTCCG	CGGAGTT<strong><font color="red">T</font></strong>CCCCCACAAAATTGAATGACCTTTGC	34	62.24	38.3	-34.1	65.18	50.0	RBD_S54A_tm62F	CGGAGTTGCCCCCACAAAATTGAATGACCTTTGC
56	GCA	T	A	RBD_T56A_tm62R	CGTAAAGCAAAGGTCATTCAATTTTGCGGGGGAAACTC	/5Phos/CGTAAAGCAAAGGTCATTCAATTTTGCGGGGGAAACTC	GAGTTTCCCCC<strong><font color="red">A</font></strong>CAAAATTGAATGACCTTTGCTTTACG	38	62.05	46.6	4.6	64.68	44.7	RBD_T56A_tm62F	GAGTTTCCCCCGCAAAATTGAATGACCTTTGCTTTACG
57	GCA	K	A	RBD_K57A_tm62R	CGTAAAGCAAAGGTCATTCAATGCTGTGGGGGAAACTCCG	/5Phos/CGTAAAGCAAAGGTCATTCAATGCTGTGGGGGAAACTCCG	CGGAGTTTCCCCCACA<strong><font color="red">A</font></strong><strong><font color="red">A</font></strong>ATTGAATGACCTTTGCTTTACG	40	62.36	42.8	-5.7	67.36	50.0	RBD_K57A_tm62F	CGGAGTTTCCCCCACAGCATTGAATGACCTTTGCTTTACG
59	GCT	N	A	RBD_N59A_tm62R	CGTAAAGCAAAGGTCAGCCAATTTTGTGGGGGAAACTCCG	/5Phos/CGTAAAGCAAAGGTCAGCCAATTTTGTGGGGGAAACTCCG	CGGAGTTTCCCCCACAAAATTG<strong><font color="red">A</font></strong><strong><font color="red">A</font></strong>TGACCTTTGCTTTACG	40	62.61	42.3	-33.9	67.61	50.0	RBD_N59A_tm62F	CGGAGTTTCCCCCACAAAATTGGCTGACCTTTGCTTTACG
60	GCC	D	A	RBD_D60A_tm62R	AGCAAAGGGCATTCAATTTTGTGGGGGAAACTCCG	/5Phos/AGCAAAGGGCATTCAATTTTGTGGGGGAAACTCCG	CGGAGTTTCCCCCACAAAATTGAATG<strong><font color="red">A</font></strong>CCTTTGCT	35	62.9	48.2	-36.7	65.76	48.6	RBD_D60A_tm62F	CGGAGTTTCCCCCACAAAATTGAATGCCCTTTGCT
61	GCT	L	A	RBD_L61A_tm62R	CGTAGACGTTCGTAAAGCAAGCGTCATTCAATTTTGTGGGGG	/5Phos/CGTAGACGTTCGTAAAGCAAGCGTCATTCAATTTTGTGGGGG	CCCCCACAAAATTGAATGAC<strong><font color="red">C</font></strong><strong><font color="red">T</font></strong>TTGCTTTACGAACGTCTACG	42	62.49	42.7	11.9	67.25	47.6	RBD_L61A_tm62F	CCCCCACAAAATTGAATGACGCTTGCTTTACGAACGTCTACG
64	GCG	T	A	RBD_T64A_tm62R	ATCCGCGTAGACGTTCGCAAAGCAAAGGTCATTC	/5Phos/ATCCGCGTAGACGTTCGCAAAGCAAAGGTCATTC	GAATGACCTTTGCTTT<strong><font color="red">A</font></strong>CGAACGTCTACGCGGAT	34	62.8	47.6	21.3	65.74	50.0	RBD_T64A_tm62F	GAATGACCTTTGCTTTGCGAACGTCTACGCGGAT
76	GCC	D	A	RBD_D76A_tm62R	ATTTGCCTAACTTCGGCCCCCCGGATTACAAATG	/5Phos/ATTTGCCTAACTTCGGCCCCCCGGATTACAAATG	CATTTGTAATCCGGGGGG<strong><font color="red">A</font></strong>CGAAGTTAGGCAAAT	34	62.23	50.7	-1.7000000000000002	65.17	50.0	RBD_D76A_tm62F	CATTTGTAATCCGGGGGGCCGAAGTTAGGCAAAT
79	GCG	R	A	RBD_R79A_tm62R	CAATTTGCGCAACTTCGTCCCCCCGGATTACAAATGAATCC	/5Phos/CAATTTGCGCAACTTCGTCCCCCCGGATTACAAATGAATCC	GGATTCATTTGTAATCCGGGGGGACGAAGTT<strong><font color="red">A</font></strong><strong><font color="red">G</font></strong>GCAAATTG	41	62.67	42.6	20.5	67.55	48.8	RBD_R79A_tm62F	GGATTCATTTGTAATCCGGGGGGACGAAGTTGCGCAAATTG
85	GCG	Q	A	RBD_Q85A_tm62R	ATAATTATAGTCAGCTATCTTGCCAGTCGCCCCTGGCGC	/5Phos/ATAATTATAGTCAGCTATCTTGCCAGTCGCCCCTGGCGC	GCGCCAGGG<strong><font color="red">C</font></strong><strong><font color="red">A</font></strong>GACTGGCAAGATAGCTGACTATAATTAT	39	62.22	47.7	23.1	67.35	51.3	RBD_Q85A_tm62F	GCGCCAGGGGCGACTGGCAAGATAGCTGACTATAATTAT
86	GCT	T	A	RBD_T86A_tm62R	TAATTATAGTCAGCTATCTTGCCAGCCTGCCCTGGC	/5Phos/TAATTATAGTCAGCTATCTTGCCAGCCTGCCCTGGC	GCCAGGGCAG<strong><font color="red">A</font></strong>CTGGCAAGATAGCTGACTATAATTA	36	62.42	47.4	20.9	65.19	50.0	RBD_T86A_tm62F	GCCAGGGCAGGCTGGCAAGATAGCTGACTATAATTA
88	GCG	K	A	RBD_K88A_tm62R	TTATAATTATAGTCAGCTATCGCGCCAGTCTGCCCTGGCG	/5Phos/TTATAATTATAGTCAGCTATCGCGCCAGTCTGCCCTGGCG	CGCCAGGGCAGACTGGC<strong><font color="red">A</font></strong><strong><font color="red">A</font></strong>GATAGCTGACTATAATTATAA	40	62.02	53.7	32.6	67.02	50.0	RBD_K88A_tm62F	CGCCAGGGCAGACTGGCGCGATAGCTGACTATAATTATAA
98	GCT	D	A	RBD_D98A_tm62R	AATCACACAGCCCGTAAAGTCAGCCGGCAAT	/5Phos/AATCACACAGCCCGTAAAGTCAGCCGGCAAT	ATTGCCGG<strong><font color="red">A</font></strong>TGACTTTACGGGCTGTGTGATT	31	62.29	35.8	28.5	65.51	51.6	RBD_D98A_tm62F	ATTGCCGGCTGACTTTACGGGCTGTGTGATT
99	GCC	D	A	RBD_D99A_tm62R	AATCACACAGCCCGTAAAGGCATCCGGCAAT	/5Phos/AATCACACAGCCCGTAAAGGCATCCGGCAAT	ATTGCCGGATG<strong><font color="red">A</font></strong>CTTTACGGGCTGTGTGATT	31	62.36	52.8	2.4	65.58	51.6	RBD_D99A_tm62F	ATTGCCGGATGCCTTTACGGGCTGTGTGATT
101	GCG	T	A	RBD_T101A_tm62R	AGTTCCAAGCAATCACACAGCCCGCAAAGTCATC	/5Phos/AGTTCCAAGCAATCACACAGCCCGCAAAGTCATC	GATGACTTT<strong><font color="red">A</font></strong>CGGGCTGTGTGATTGCTTGGAACT	34	62.78	0.0	-33.9	65.72	50.0	RBD_T101A_tm62F	GATGACTTTGCGGGCTGTGTGATTGCTTGGAACT
108	GCC	N	A	RBD_N108A_tm62R	GTCCAGATTATTTGAGGCCCAAGCAATCACACAGCCCGTA	/5Phos/GTCCAGATTATTTGAGGCCCAAGCAATCACACAGCCCGTA	TACGGGCTGTGTGATTGCTTGG<strong><font color="red">A</font></strong><strong><font color="red">A</font></strong>CTCAAATAATCTGGAC	40	62.63	39.9	20.3	67.63	50.0	RBD_N108A_tm62F	TACGGGCTGTGTGATTGCTTGGGCCTCAAATAATCTGGAC
110	GCT	N	A	RBD_N110A_tm62R	GTCCAGATTAGCTGAGTTCCAAGCAATCACACAGCCCGTA	/5Phos/GTCCAGATTAGCTGAGTTCCAAGCAATCACACAGCCCGTA	TACGGGCTGTGTGATTGCTTGGAACTCA<strong><font color="red">A</font></strong><strong><font color="red">A</font></strong>TAATCTGGAC	40	62.27	41.6	9.6	67.27	50.0	RBD_N110A_tm62F	TACGGGCTGTGTGATTGCTTGGAACTCAGCTAATCTGGAC
111	GCT	N	A	RBD_N111A_tm62R	TGAGTCCAGAGCATTTGAGTTCCAAGCAATCACACAGCCC	/5Phos/TGAGTCCAGAGCATTTGAGTTCCAAGCAATCACACAGCCC	GGGCTGTGTGATTGCTTGGAACTCAAAT<strong><font color="red">A</font></strong><strong><font color="red">A</font></strong>TCTGGACTCA	40	62.82	32.3	-33.9	67.82	50.0	RBD_N111A_tm62F	GGGCTGTGTGATTGCTTGGAACTCAAATGCTCTGGACTCA
112	GCG	L	A	RBD_L112A_tm62R	CCCCCTACCTTTGAGTCCGCATTATTTGAGTTCCAAGCAATCAC	/5Phos/CCCCCTACCTTTGAGTCCGCATTATTTGAGTTCCAAGCAATCAC	GTGATTGCTTGGAACTCAAATAAT<strong><font color="red">C</font></strong><strong><font color="red">T</font></strong>GGACTCAAAGGTAGGGGG	44	62.69	32.3	-33.9	67.23	47.7	RBD_L112A_tm62F	GTGATTGCTTGGAACTCAAATAATGCGGACTCAAAGGTAGGGGG
115	GCG	K	A	RBD_K115A_tm62R	CCCCCTACCGCTGAGTCCAGATTATTTGAGTTCCAAGCAATC	/5Phos/CCCCCTACCGCTGAGTCCAGATTATTTGAGTTCCAAGCAATC	GATTGCTTGGAACTCAAATAATCTGGACTCA<strong><font color="red">A</font></strong><strong><font color="red">A</font></strong>GGTAGGGGG	42	62.28	39.3	-29.2	67.04	50.0	RBD_K115A_tm62F	GATTGCTTGGAACTCAAATAATCTGGACTCAGCGGTAGGGGG
116	GCA	V	A	RBD_V116A_tm62R	GCCTGTAAAGGTAGTTATAATTTCCCCCTGCCTTTGAGTCC	/5Phos/GCCTGTAAAGGTAGTTATAATTTCCCCCTGCCTTTGAGTCC	GGACTCAAAGG<strong><font color="red">T</font></strong>AGGGGGAAATTATAACTACCTTTACAGGC	41	62.37	40.8	20.1	64.81	46.3	RBD_V116A_tm62F	GGACTCAAAGGCAGGGGGAAATTATAACTACCTTTACAGGC
117	GCG	G	A	RBD_G117A_tm62R	CAGCCTGTAAAGGTAGTTATAATTTCCCGCTACCTTTGAGTCCAG	/5Phos/CAGCCTGTAAAGGTAGTTATAATTTCCCGCTACCTTTGAGTCCAG	CTGGACTCAAAGGTAG<strong><font color="red">G</font></strong>GGGAAATTATAACTACCTTTACAGGCTG	45	63.0	49.3	28.1	65.22	44.4	RBD_G117A_tm62F	CTGGACTCAAAGGTAGCGGGAAATTATAACTACCTTTACAGGCTG
120	GCT	Y	A	RBD_Y120A_tm62R	CCGGAACAGCCTGTAAAGGTAGTTAGCATTTCCCCCTACCTT	/5Phos/CCGGAACAGCCTGTAAAGGTAGTTAGCATTTCCCCCTACCTT	AAGGTAGGGGGAAAT<strong><font color="red">T</font></strong><strong><font color="red">A</font></strong>TAACTACCTTTACAGGCTGTTCCGG	42	62.7	48.3	13.0	67.47	50.0	RBD_Y120A_tm62F	AAGGTAGGGGGAAATGCTAACTACCTTTACAGGCTGTTCCGG
121	GCC	N	A	RBD_N121A_tm62R	TTCCGGAACAGCCTGTAAAGGTAGGCATAATTTCCCCCTACC	/5Phos/TTCCGGAACAGCCTGTAAAGGTAGGCATAATTTCCCCCTACC	GGTAGGGGGAAATTAT<strong><font color="red">A</font></strong><strong><font color="red">A</font></strong>CTACCTTTACAGGCTGTTCCGGAA	42	62.75	52.9	18.2	67.52	50.0	RBD_N121A_tm62F	GGTAGGGGGAAATTATGCCTACCTTTACAGGCTGTTCCGGAA
123	GCT	L	A	RBD_L123A_tm62R	CTCTTCCGGAACAGCCTGTAAGCGTAGTTATAATTTCCCCCTACC	/5Phos/CTCTTCCGGAACAGCCTGTAAGCGTAGTTATAATTTCCCCCTACC	GGTAGGGGGAAATTATAACTAC<strong><font color="red">C</font></strong><strong><font color="red">T</font></strong>TTACAGGCTGTTCCGGAAGAG	45	62.58	35.7	9.8	67.03	48.9	RBD_L123A_tm62F	GGTAGGGGGAAATTATAACTACGCTTACAGGCTGTTCCGGAAGAG
129	GCG	K	A	RBD_K129A_tm62R	ATGGCTTCAGATTACTCGCCCGGAACAGCCTGTAAAGGTA	/5Phos/ATGGCTTCAGATTACTCGCCCGGAACAGCCTGTAAAGGTA	TACCTTTACAGGCTGTTCCGG<strong><font color="red">A</font></strong><strong><font color="red">A</font></strong>GAGTAATCTGAAGCCAT	40	62.81	33.4	-1.7000000000000002	67.81	50.0	RBD_K129A_tm62F	TACCTTTACAGGCTGTTCCGGGCGAGTAATCTGAAGCCAT
130	GCT	S	A	RBD_S130A_tm62R	TTCGAATGGCTTCAGATTAGCCTTCCGGAACAGCCTGT	/5Phos/TTCGAATGGCTTCAGATTAGCCTTCCGGAACAGCCTGT	ACAGGCTGTTCCGGAAG<strong><font color="red">A</font></strong><strong><font color="red">G</font></strong>TAATCTGAAGCCATTCGAA	38	62.24	50.2	19.9	67.5	50.0	RBD_S130A_tm62F	ACAGGCTGTTCCGGAAGGCTAATCTGAAGCCATTCGAA
131	GCT	N	A	RBD_N131A_tm62R	ATGGCTTCAGAGCACTCTTCCGGAACAGCCTGTAAAGGTA	/5Phos/ATGGCTTCAGAGCACTCTTCCGGAACAGCCTGTAAAGGTA	TACCTTTACAGGCTGTTCCGGAAGAGT<strong><font color="red">A</font></strong><strong><font color="red">A</font></strong>TCTGAAGCCAT	40	62.75	47.5	13.0	67.75	50.0	RBD_N131A_tm62F	TACCTTTACAGGCTGTTCCGGAAGAGTGCTCTGAAGCCAT
133	GCG	K	A	RBD_K133A_tm62R	ATCTCTTTCGAATGGCGCCAGATTACTCTTCCGGAACAGC	/5Phos/ATCTCTTTCGAATGGCGCCAGATTACTCTTCCGGAACAGC	GCTGTTCCGGAAGAGTAATCTG<strong><font color="red">A</font></strong><strong><font color="red">A</font></strong>GCCATTCGAAAGAGAT	40	62.47	38.5	31.4	67.47	50.0	RBD_K133A_tm62F	GCTGTTCCGGAAGAGTAATCTGGCGCCATTCGAAAGAGAT
135	GCC	F	A	RBD_F135A_tm62R	TATCTCTTTCGGCTGGCTTCAGATTACTCTTCCGGAACAGCC	/5Phos/TATCTCTTTCGGCTGGCTTCAGATTACTCTTCCGGAACAGCC	GGCTGTTCCGGAAGAGTAATCTGAAGCCA<strong><font color="red">T</font></strong><strong><font color="red">T</font></strong>CGAAAGAGATA	42	62.83	35.2	27.8	67.6	50.0	RBD_F135A_tm62F	GGCTGTTCCGGAAGAGTAATCTGAAGCCAGCCGAAAGAGATA
136	GCA	E	A	RBD_E136A_tm62R	TATCTCTTGCGAATGGCTTCAGATTACTCTTCCGGAACAG	/5Phos/TATCTCTTGCGAATGGCTTCAGATTACTCTTCCGGAACAG	CTGTTCCGGAAGAGTAATCTGAAGCCATTCG<strong><font color="red">A</font></strong>AAGAGATA	40	62.11	41.8	9.8	64.61	45.0	RBD_E136A_tm62F	CTGTTCCGGAAGAGTAATCTGAAGCCATTCGCAAGAGATA
137	GCA	R	A	RBD_R137A_tm61R	TTATATCTGCTTCGAATGGCTTCAGATTACTCTTCCGGAACAGCC	/5Phos/TTATATCTGCTTCGAATGGCTTCAGATTACTCTTCCGGAACAGCC	GGCTGTTCCGGAAGAGTAATCTGAAGCCATTCGAA<strong><font color="red">A</font></strong><strong><font color="red">G</font></strong>AGATATAA	45	61.77	35.5	13.0	66.22	44.4	RBD_R137A_tm61F	GGCTGTTCCGGAAGAGTAATCTGAAGCCATTCGAAGCAGATATAA
139	GCA	I	A	RBD_I139A_tm62R	GGGGTGCTTCCAGCTTGGTAGATCTCTGTACTTGCATCTCTTTC	/5Phos/GGGGTGCTTCCAGCTTGGTAGATCTCTGTACTTGCATCTCTTTC	GAAAGAGAT<strong><font color="red">A</font></strong><strong><font color="red">T</font></strong>AAGTACAGAGATCTACCAAGCTGGAAGCACCCC	44	62.99	39.0	-10.2	67.53	50.0	RBD_I139A_tm62F	GAAAGAGATGCAAGTACAGAGATCTACCAAGCTGGAAGCACCCC
140	GCT	S	A	RBD_S140A_tm62R	CAGGGGGTGCTTCCAGCTTGGTAGATCTCTGTAGCTATATCTCT	/5Phos/CAGGGGGTGCTTCCAGCTTGGTAGATCTCTGTAGCTATATCTCT	AGAGATATA<strong><font color="red">A</font></strong><strong><font color="red">G</font></strong>TACAGAGATCTACCAAGCTGGAAGCACCCCCTG	44	62.61	39.0	12.4	67.16	50.0	RBD_S140A_tm62F	AGAGATATAGCTACAGAGATCTACCAAGCTGGAAGCACCCCCTG
141	GCA	T	A	RBD_T141A_tm62R	GGGGTGCTTCCAGCTTGGTAGATCTCTGCACTTATATC	/5Phos/GGGGTGCTTCCAGCTTGGTAGATCTCTGCACTTATATC	GATATAAGT<strong><font color="red">A</font></strong>CAGAGATCTACCAAGCTGGAAGCACCCC	38	62.28	39.0	-10.2	64.91	50.0	RBD_T141A_tm62F	GATATAAGTGCAGAGATCTACCAAGCTGGAAGCACCCC
142	GCG	E	A	RBD_E142A_tm62R	GGGGTGCTTCCAGCTTGGTAGATCGCTGTACTTATATC	/5Phos/GGGGTGCTTCCAGCTTGGTAGATCGCTGTACTTATATC	GATATAAGTACAG<strong><font color="red">A</font></strong>GATCTACCAAGCTGGAAGCACCCC	38	62.29	42.2	10.2	64.92	50.0	RBD_E142A_tm62F	GATATAAGTACAGCGATCTACCAAGCTGGAAGCACCCC
144	GCC	Y	A	RBD_Y144A_tm62R	GGGTGCTTCCAGCTTGGGCGATCTCTGTACTTATATCTCTTTCG	/5Phos/GGGTGCTTCCAGCTTGGGCGATCTCTGTACTTATATCTCTTTCG	CGAAAGAGATATAAGTACAGAGATC<strong><font color="red">T</font></strong><strong><font color="red">A</font></strong>CCAAGCTGGAAGCACCC	44	62.9	39.0	-12.6	67.45	50.0	RBD_Y144A_tm62F	CGAAAGAGATATAAGTACAGAGATCGCCCAAGCTGGAAGCACCC
145	GCA	Q	A	RBD_Q145A_tm62R	CAGGGGGTGCTTCCAGCTGCGTAGATCTCTGTACTTATATCTCT	/5Phos/CAGGGGGTGCTTCCAGCTGCGTAGATCTCTGTACTTATATCTCT	AGAGATATAAGTACAGAGATCTAC<strong><font color="red">C</font></strong><strong><font color="red">A</font></strong>AGCTGGAAGCACCCCCTG	44	62.84	39.0	5.3	67.39	50.0	RBD_Q145A_tm62F	AGAGATATAAGTACAGAGATCTACGCAGCTGGAAGCACCCCCTG
148	GCC	S	A	RBD_S148A_tm62R	CAGGGGGTGGCTCCAGCTTGGTAGATCTCTGTACTTATATCTCT	/5Phos/CAGGGGGTGGCTCCAGCTTGGTAGATCTCTGTACTTATATCTCT	AGAGATATAAGTACAGAGATCTACCAAGCTGGA<strong><font color="red">A</font></strong><strong><font color="red">G</font></strong>CACCCCCTG	44	62.47	40.5	13.3	67.01	50.0	RBD_S148A_tm62F	AGAGATATAAGTACAGAGATCTACCAAGCTGGAGCCACCCCCTG
149	GCC	T	A	RBD_T149A_tm62R	TTCAACACCATTGCAGGGGGCGCTTCCA	/5Phos/TTCAACACCATTGCAGGGGGCGCTTCCA	TGGAAGC<strong><font color="red">A</font></strong>CCCCCTGCAATGGTGTTGAA	28	62.66	46.5	16.0	66.24	57.1	RBD_T149A_tm62F	TGGAAGCGCCCCCTGCAATGGTGTTGAA
152	GCT	N	A	RBD_N152A_tm62R	TAACAATTGAATCCTTCAACACCAGCGCAGGGGGTGCT	/5Phos/TAACAATTGAATCCTTCAACACCAGCGCAGGGGGTGCT	AGCACCCCCTGC<strong><font color="red">A</font></strong><strong><font color="red">A</font></strong>TGGTGTTGAAGGATTCAATTGTTA	38	62.83	50.6	25.8	68.09	50.0	RBD_N152A_tm62F	AGCACCCCCTGCGCTGGTGTTGAAGGATTCAATTGTTA
154	GCT	V	A	RBD_V154A_tm62R	ACAATTGAATCCTTCAGCACCATTGCAGGGGGTG	/5Phos/ACAATTGAATCCTTCAGCACCATTGCAGGGGGTG	CACCCCCTGCAATGGTG<strong><font color="red">T</font></strong>TGAAGGATTCAATTGT	34	62.5	52.2	12.2	65.44	50.0	RBD_V154A_tm62F	CACCCCCTGCAATGGTGCTGAAGGATTCAATTGT
155	GCA	E	A	RBD_E155A_tm62R	GCAATGGGAAATAACAATTGAATCCTGCAACACCATTGCAG	/5Phos/GCAATGGGAAATAACAATTGAATCCTGCAACACCATTGCAG	CTGCAATGGTGTTG<strong><font color="red">A</font></strong>AGGATTCAATTGTTATTTCCCATTGC	41	62.29	55.8	28.2	64.73	41.5	RBD_E155A_tm62F	CTGCAATGGTGTTGCAGGATTCAATTGTTATTTCCCATTGC
157	GCC	F	A	RBD_F157A_tm62R	TAACAATTGGCTCCTTCAACACCATTGCAGGGGGTGCT	/5Phos/TAACAATTGGCTCCTTCAACACCATTGCAGGGGGTGCT	AGCACCCCCTGCAATGGTGTTGAAGGA<strong><font color="red">T</font></strong><strong><font color="red">T</font></strong>CAATTGTTA	38	62.85	42.8	20.7	68.12	50.0	RBD_F157A_tm62F	AGCACCCCCTGCAATGGTGTTGAAGGAGCCAATTGTTA
161	GCC	F	A	RBD_F161A_tm62R	GCAATGGGGCATAACAATTGAATCCTTCAACACCATTGCAGGG	/5Phos/GCAATGGGGCATAACAATTGAATCCTTCAACACCATTGCAGGG	CCCTGCAATGGTGTTGAAGGATTCAATTGTTAT<strong><font color="red">T</font></strong><strong><font color="red">T</font></strong>CCCATTGC	43	62.75	51.4	31.0	67.4	46.5	RBD_F161A_tm62F	CCCTGCAATGGTGTTGAAGGATTCAATTGTTATGCCCCATTGC
165	GCC	S	A	RBD_S165A_tm62R	AACCATAGGCTTGCAATGGGAAATAACAATTGAATCCTTCAACAC	/5Phos/AACCATAGGCTTGCAATGGGAAATAACAATTGAATCCTTCAACAC	GTGTTGAAGGATTCAATTGTTATTTCCCATTGCAA<strong><font color="red">T</font></strong>CCTATGGTT	45	62.25	40.9	13.3	64.47	37.8	RBD_S165A_tm62F	GTGTTGAAGGATTCAATTGTTATTTCCCATTGCAAGCCTATGGTT
174	GCG	V	A	RBD_V174A_tm62R	AACTCGATATGGTTGGTATCCCGCCCCATTCGT	/5Phos/AACTCGATATGGTTGGTATCCCGCCCCATTCGT	ACGAATGGGG<strong><font color="red">T</font></strong>GGGATACCAACCATATCGAGTT	33	62.35	32.7	1.2	65.38	51.5	RBD_V174A_tm62F	ACGAATGGGGCGGGATACCAACCATATCGAGTT
187	GCG	E	A	RBD_E187A_tm62R	GCATGAAGCAACGCGAAACTGAGAACCACAACTC	/5Phos/GCATGAAGCAACGCGAAACTGAGAACCACAACTC	GAGTTGTGGTTCTCAGTTTCG<strong><font color="red">A</font></strong>GTTGCTTCATGC	34	62.17	42.6	13.6	65.11	50.0	RBD_E187A_tm62F	GAGTTGTGGTTCTCAGTTTCGCGTTGCTTCATGC
188	GCG	L	A	RBD_L188A_tm62R	GCATGAAGCGCCTCGAAACTGAGAACCACAACTCGATATG	/5Phos/GCATGAAGCGCCTCGAAACTGAGAACCACAACTCGATATG	CATATCGAGTTGTGGTTCTCAGTTTCGAG<strong><font color="red">T</font></strong><strong><font color="red">T</font></strong>GCTTCATGC	40	62.08	34.5	0.0	67.08	50.0	RBD_L188A_tm62F	CATATCGAGTTGTGGTTCTCAGTTTCGAGGCGCTTCATGC
189	GCT	L	A	RBD_L189A_tm62R	GGAGCATGAGCCAACTCGAAACTGAGAACCACAACTCGAT	/5Phos/GGAGCATGAGCCAACTCGAAACTGAGAACCACAACTCGAT	ATCGAGTTGTGGTTCTCAGTTTCGAGTTG<strong><font color="red">C</font></strong><strong><font color="red">T</font></strong>TCATGCTCC	40	62.51	42.8	-11.5	67.51	50.0	RBD_L189A_tm62F	ATCGAGTTGTGGTTCTCAGTTTCGAGTTGGCTCATGCTCC
190	GCT	H	A	RBD_H190A_tm62R	ATACTGTCGCAGGAGCAGCAAGCAACTCGAAACTGAGAAC	/5Phos/ATACTGTCGCAGGAGCAGCAAGCAACTCGAAACTGAGAAC	GTTCTCAGTTTCGAGTTGCTT<strong><font color="red">C</font></strong><strong><font color="red">A</font></strong>TGCTCCTGCGACAGTAT	40	62.76	35.7	11.6	67.76	50.0	RBD_H190A_tm62F	GTTCTCAGTTTCGAGTTGCTTGCTGCTCCTGCGACAGTAT
